# Supplementary material for: Synthetic oleanane triterpenoids suppress MYB oncogene activity and sensitize T-cell acute lymphoblastic leukemia cells to chemotherapy
Source: Front Oncol. 2023 Apr 3;13:1126354. doi: 10.3389/fonc.2023.1126354 (PMC10106619; doi:10.3389/fonc.2023.1126354)
Supplement: Supplementary file 1 [file DataSheet_1.zip]

Archive with 15 entries (14 files):
- Table S2.xls
- __MACOSX/
- __MACOSX/._Table S2.xls
- Figure S3_600DPI.tif
- __MACOSX/._Figure S3_600DPI.tif
- Table S1.xls
- __MACOSX/._Table S1.xls
- Figure S4_600DPI.tif
- __MACOSX/._Figure S4_600DPI.tif
- Figure S1_600DPI.tif
- __MACOSX/._Figure S1_600DPI.tif
- Figure S2_600DPI.tif
- __MACOSX/._Figure S2_600DPI.tif
- Figure S5_600DPI.tif
- __MACOSX/._Figure S5_600DPI.tif
