# Supplementary material for: Synthetic oleanane triterpenoids suppress MYB oncogene activity and sensitize T-cell acute lymphoblastic leukemia cells to chemotherapy
Source: Front Oncol. 2023 Apr 3;13:1126354. doi: 10.3389/fonc.2023.1126354 (PMC10106619; doi:10.3389/fonc.2023.1126354)
Supplement: Supplementary file 1 [file DataSheet_1.zip › Table S2.xls]

## Sheet: Blad1
Table S2. Drugs that downregulate MYB gene expression more than 50% in T-ALL cells.
Drug name	Target	Pathway
4SC-202	HDAC	Epigenetic
Abexinostat (PCI-24781)	HDAC	other
Anisomycin	JNK	MAPK
AR-42	HDAC	Epigenetic
AT7519	CDK	Cell Cycle
AT7519 HCl	CDK	Cell Cycle
AZD7762	Chk	Cell Cycle
Bardoxolone Methyl	IκB/IKK	NF-κB
Belinostat (PXD101)	HDAC	other
BGT226 (NVP-BGT226)	mTOR,PI3K	PI3K/Akt/mTOR
BI 2536	PLK	other
CAY10603	HDAC	DNA Damage
Celastrol	Proteasome	Proteases
CHIR-124	Chk	Cell Cycle
CUDC-101	EGFR,HDAC,HER2	Epigenetic
CX-6258 HCl	Pim	JAK/STAT
Dacinostat (LAQ824)	HDAC	other
Daprodustat (GSK1278863)	HIF	Angiogenesis
Dovitinib (TKI-258, CHIR-258)	c-Kit,FGFR,FLT3,PDGFR,VEGFR	Angiogenesis
Flavopiridol HCl	CDK	Cell Cycle
FRAX597	PAK	Cytoskeletal Signaling
Gambogic Acid	Bcl-2,Caspase	Apoptosis
Givinostat (ITF2357)	HDAC	Cytoskeletal Signaling
IMD 0354	IκB/IKK	NF-κB
JIB-04	Histone Demethylase	Epigenetic
LDN-212854	TGF-beta/Smad	TGF-beta/Smad
LMK-235	HDAC	DNA Damage
MK-1775	Wee1	Cell Cycle
NMS-E973	HSP (e.g. HSP90)	Cytoskeletal Signaling
NSC 319726	p53	Apoptosis
Omaveloxolone (RTA-408)	NF-κB	other
Onalespib (AT13387)	HSP (e.g. HSP90)	other
P276-00	CDK	Cell Cycle
Panobinostat (LBH589)	HDAC	Epigenetic
PF-04691502	Akt,mTOR,PI3K	PI3K/Akt/mTOR
PF-477736	Chk	Cell Cycle
Pracinostat (SB939)	HDAC	Cytoskeletal Signaling
Quisinostat (JNJ-26481585) 2HCl	HDAC	other
SNS-032 (BMS-387032)	CDK	other
Sorafenib Tosylate	PDGFR,Raf,VEGFR	Neuronal Signaling
Tivantinib (ARQ 197)	c-Met	Protein Tyrosine Kinase
Tofacitinib (CP-690550,Tasocitinib)	JAK	JAK/STAT
Trichostatin A (TSA)	HDAC	other
Tubercidin	DNA/RNA Synthesis	other
Vorinostat (SAHA, MK0683)	Autophagy,HDAC	Endocrinology & Hormones
YM155 (Sepantronium Bromide)	Survivin	other
