# Supplementary material for: Synthetic oleanane triterpenoids suppress MYB oncogene activity and sensitize T-cell acute lymphoblastic leukemia cells to chemotherapy
Source: Front Oncol. 2023 Apr 3;13:1126354. doi: 10.3389/fonc.2023.1126354 (PMC10106619; doi:10.3389/fonc.2023.1126354)
Supplement: Supplementary file 1 [file DataSheet_1.zip › Table S1.xls]

## Sheet: Blad1
Table S1. Small-molecule drugs of the L1100 Inhibitor Library used for screening.
Drug name	Target	Pathway
(-)-Parthenolide	HDAC,NF-κB,Mdm2,p53	Ubiquitin
(+)-JQ1	Epigenetic Reader Domain	Epigenetic
(S)-crizotinib	MTH1	other
1-Azakenpaullone	GSK-3	PI3K/Akt/mTOR
10058-F4	c-Myc	Cell Cycle
2-Methoxyestradiol (2-MeOE2)	HIF	Angiogenesis
3-deazaneplanocin A (DZNeP) HCl	Histone Methyltransferase	Epigenetic
3-Methyladenine (3-MA)	Autophagy,PI3K	PI3K/Akt/mTOR
4SC-202	HDAC	Epigenetic
6H05	Rho	Cell Cycle
7,8-Dihydroxyflavone	Trk receptor	Protein Tyrosine Kinase
A-366	Histone Methyltransferase	Epigenetic
A-674563	Akt,CDK,PKA	PI3K/Akt/mTOR
A-769662	AMPK	PI3K/Akt/mTOR
A-966492	PARP	DNA Damage
A66	PI3K	PI3K/Akt/mTOR
abemaciclib (LY2835219)	CDK	Cell Cycle
Abexinostat (PCI-24781)	HDAC	other
ABT-737	Autophagy,Bcl-2	Apoptosis
AC480 (BMS-599626)	EGFR,HER2	Neuronal Signaling
Acalabrutinib (ACP-196)	BTK	Angiogenesis
Acetylcysteine	TNF-alpha,ROS	other
AEE788 (NVP-AEE788)	EGFR,HER2,VEGFR	Protein Tyrosine Kinase
Afatinib (BIBW2992)	EGFR,HER2	Protein Tyrosine Kinase
Afatinib (BIBW2992) Dimaleate	EGFR,HER2	Protein Tyrosine Kinase
Afuresertib (GSK2110183)	Akt	PI3K/Akt/mTOR
AG-1024	IGF-1R	Protein Tyrosine Kinase
AG-14361	PARP	DNA Damage
AG-1478 (Tyrphostin AG-1478)	EGFR	Protein Tyrosine Kinase
AG-18	EGFR	Protein Tyrosine Kinase
AG-490 (Tyrphostin B42)	EGFR,JAK	other
AICAR (Acadesine)	AMPK	PI3K/Akt/mTOR
Akti-1/2	Akt	PI3K/Akt/mTOR
Alisertib (MLN8237)	Aurora Kinase	other
ALK-IN-1	ALK	Protein Tyrosine Kinase
Alpelisib (BYL719)	PI3K	PI3K/Akt/mTOR
Alvespimycin (17-DMAG) HCl	HSP (e.g. HSP90)	other
AMG 337	c-Met	Protein Tyrosine Kinase
AMG-458	c-Met	Protein Tyrosine Kinase
AMG-900	Aurora Kinase	Cell Cycle
AMG319	PI3K	PI3K/Akt/mTOR
AMI-1	Histone Methyltransferase	Epigenetic
Amuvatinib (MP-470)	c-Kit,FLT3,PDGFR	Protein Tyrosine Kinase
Anacardic Acid	Histone Acetyltransferase	Epigenetic
Aniracetam	AMPA Receptor-kainate Receptor-NMDA Receptor	Neuronal Signaling
Anisomycin	JNK	MAPK
Apatinib	VEGFR	Protein Tyrosine Kinase
Apitolisib (GDC-0980, RG7422)	mTOR,PI3K	PI3K/Akt/mTOR
Apremilast (CC-10004)	TNF-alpha,PDE	Metabolism
APTSTAT3-9R	STAT	JAK/STAT
AR-42	HDAC	Epigenetic
AR-A014418	GSK-3	PI3K/Akt/mTOR
AS-252424	PI3K	PI3K/Akt/mTOR
AS-604850	PI3K	PI3K/Akt/mTOR
Asiatic Acid	p38 MAPK	MAPK
ASP3026	ALK	Protein Tyrosine Kinase
AST-1306	EGFR	Protein Tyrosine Kinase
AT101	Bcl-2	Apoptosis
AT13148	Akt,S6 Kinase,ROCK,PKA	PI3K/Akt/mTOR
AT7519	CDK	Cell Cycle
AT7519 HCl	CDK	Cell Cycle
AT7867	Akt,S6 Kinase	PI3K/Akt/mTOR
AT9283	Aurora Kinase,Bcr-Abl,JAK	other
Ataluren (PTC124)	CFTR	Transmembrane Transporters
Aurora A Inhibitor I	Aurora Kinase	Cell Cycle
Avagacestat (BMS-708163)	Beta Amyloid,Gamma-secretase	Proteases
Axitinib	c-Kit,PDGFR,VEGFR	Protein Tyrosine Kinase
AZ 628	Raf	MAPK
AZ 960	JAK	JAK/STAT
AZ20	ATM/ATR	PI3K/Akt/mTOR
AZ5104	EGFR	Protein Tyrosine Kinase
AZD1080	GSK-3	PI3K/Akt/mTOR
AZD1208	Pim	JAK/STAT
AZD1480	JAK	JAK/STAT
AZD2461	PARP	DNA Damage
AZD2858	GSK-3	PI3K/Akt/mTOR
AZD2932	PDGFR,VEGFR,FLT3,c-Kit	Protein Tyrosine Kinase
AZD3264	IκB/IKK	NF-κB
AZD3463	ALK	Protein Tyrosine Kinase
AZD3759	EGFR	Protein Tyrosine Kinase
AZD4547	FGFR	Angiogenesis
AZD5363	Akt	PI3K/Akt/mTOR
AZD5438	CDK	Cell Cycle
AZD6482	PI3K	PI3K/Akt/mTOR
AZD6738	ATM/ATR	PI3K/Akt/mTOR
AZD7762	Chk	Cell Cycle
AZD8055	mTOR	PI3K/Akt/mTOR
AZD8186	PI3K	PI3K/Akt/mTOR
AZD8330	MEK	MAPK
Barasertib (AZD1152-HQPA)	Aurora Kinase	other
Bardoxolone Methyl	IκB/IKK	NF-κB
Baricitinib (LY3009104, INCB028050)	JAK	Epigenetic
Bay 11-7085	IκB/IKK	NF-κB
Belinostat (PXD101)	HDAC	other
BG45	HDAC	DNA Damage
BGT226 (NVP-BGT226)	mTOR,PI3K	PI3K/Akt/mTOR
BI 2536	PLK	other
BI-7273	Epigenetic Reader Domain	Epigenetic
BI-78D3	JNK	MAPK
BI-847325	MEK,Aurora Kinase	MAPK
BI-D1870	S6 Kinase	PI3K/Akt/mTOR
BIIB021	HSP (e.g. HSP90)	Cytoskeletal Signaling
Bikinin	GSK-3	PI3K/Akt/mTOR
Binimetinib (MEK162, ARRY-162, ARRY-438162)	MEK	MAPK
BIO	GSK-3	PI3K/Akt/mTOR
BIO-acetoxime	GSK-3	PI3K/Akt/mTOR
Bisindolylmaleimide I (GF109203X)	PKC	TGF-beta/Smad
BIX 01294	Histone Methyltransferase	Epigenetic
BIX 02188	MEK	MAPK
BIX 02189	MEK	MAPK
BLZ945	CSF-1R	Protein Tyrosine Kinase
BMS-265246	CDK	Cell Cycle
BMS-345541	IκB/IKK	NF-κB
BMS-536924	IGF-1R	Protein Tyrosine Kinase
BMS-582949	p38 MAPK	MAPK
BMS-754807	c-Met,IGF-1R,Trk receptor	other
BMS-777607	TAM Receptor,c-Met	Protein Tyrosine Kinase
BMS-794833	c-Met,VEGFR	Protein Tyrosine Kinase
BMS202 (PD-1/PD-L1 inhibitor 2)	PD-1/PD-L1	Apoptosis
Bosutinib (SKI-606)	Src	Angiogenesis
BQU57	Rho	other
BRD4770	Histone Methyltransferase	Epigenetic
BRD73954	HDAC	DNA Damage
Brivanib (BMS-540215)	FGFR,VEGFR	GPCR & G Protein
Brivanib Alaninate (BMS-582664)	FGFR,VEGFR	other
Bromosporine	Epigenetic Reader Domain	Epigenetic
BS-181 HCl	CDK	Cell Cycle
Buparlisib (BKM120, NVP-BKM120)	PI3K	PI3K/Akt/mTOR
Butein	EGFR	Protein Tyrosine Kinase
BV-6	IAP	Apoptosis
BX-795	IκB/IKK,PDK	PI3K/Akt/mTOR
BX-912	PDK	PI3K/Akt/mTOR
C646	Histone Acetyltransferase	Epigenetic
Cabozantinib (XL184, BMS-907351)	TAM Receptor,c-Kit,c-Met,FLT3,Tie-2,VEGFR	other
Cabozantinib malate (XL184)	TAM Receptor,VEGFR	Protein Tyrosine Kinase
Caffeic Acid Phenethyl Ester	NF-κB	NF-κB
CAY10505	PI3K	PI3K/Akt/mTOR
CAY10603	HDAC	DNA Damage
CC-223	mTOR	PI3K/Akt/mTOR
CC-292 (AVL-292)	BTK	Angiogenesis
CCG-1423	Rho	Cell Cycle
CCT128930	Akt	PI3K/Akt/mTOR
Cediranib (AZD2171)	VEGFR	Protein Tyrosine Kinase
Celastrol	Proteasome	Proteases
CEP-32496	CSF-1R,Raf	MAPK
CEP-33779	JAK	JAK/STAT
Cerdulatinib (PRT062070, PRT2070)	JAK	JAK/STAT
Ceritinib (LDK378)	ALK	Protein Tyrosine Kinase
CFTRinh-172	CFTR	Transmembrane Transporters
CGI1746	BTK	Angiogenesis
CGK 733	ATM/ATR	DNA Damage
CGP 57380	MNK	other
CH5132799	mTOR,PI3K	PI3K/Akt/mTOR
CH5138303	HSP (e.g. HSP90)	Cytoskeletal Signaling
CH5183284 (Debio-1347)	FGFR	Angiogenesis
CHIR-124	Chk	Cell Cycle
CHIR-98014	GSK-3	PI3K/Akt/mTOR
CHIR-99021 (CT99021)	GSK-3	PI3K/Akt/mTOR
Chloroquine Phosphate	ATM/ATR,Autophagy	PI3K/Akt/mTOR
Chrysophanic Acid	EGFR,mTOR	Protein Tyrosine Kinase
CL-387785 (EKI-785)	EGFR	Protein Tyrosine Kinase
CNX-2006	EGFR	Protein Tyrosine Kinase
CNX-774	BTK	Angiogenesis
Cobimetinib (GDC-0973, RG7420)	MEK	MAPK
CP-673451	PDGFR	Protein Tyrosine Kinase
CP-724714	EGFR,HER2	Protein Tyrosine Kinase
CPI-169	Histone Methyltransferase	Epigenetic
CPI-203	Epigenetic Reader Domain	Epigenetic
CPI-360	Histone Methyltransferase	Epigenetic
Crenolanib (CP-868596)	PDGFR	Protein Tyrosine Kinase
Crizotinib (PF-02341066)	ALK,c-Met	other
Cryptotanshinone	STAT	JAK/STAT
CUDC-101	EGFR,HDAC,HER2	Epigenetic
CUDC-907	HDAC,PI3K	Cytoskeletal Signaling
CX-6258 HCl	Pim	JAK/STAT
CYC116	Aurora Kinase,VEGFR	Cell Cycle
CZC24832	PI3K	PI3K/Akt/mTOR
D 4476	Casein Kinase	Metabolism
Dabrafenib (GSK2118436)	Raf	MAPK
Dacinostat (LAQ824)	HDAC	other
Dacomitinib (PF299804, PF299)	EGFR	Protein Tyrosine Kinase
Danusertib (PHA-739358)	Aurora Kinase,Bcr-Abl,c-RET,FGFR	other
Daphnetin	PKA,EGFR,PKC	DNA Damage
Daprodustat (GSK1278863)	HIF	Angiogenesis
DAPT (GSI-IX)	Beta Amyloid,Gamma-secretase	Proteases
Dasatinib	Bcr-Abl,c-Kit,Src	Angiogenesis
DBeQ	p97	Ubiquitin
Decernotinib (VX-509)	JAK	JAK/STAT
Defactinib (VS-6063, PF-04554878)	FAK	Angiogenesis
Degrasyn (WP1130)	Bcr-Abl,DUB	Angiogenesis
DEL-22379	ERK	MAPK
Dexamethasone (DHAP)	Autophagy,IL Receptor	other
Dexamethasone Sodium Phosphate	IL Receptor,Autophagy	other
Dinaciclib (SCH727965)	CDK	Cell Cycle
Divalproex Sodium	HDAC	Ubiquitin
DMH1	TGF-beta/Smad	TGF-beta/Smad
Doramapimod (BIRB 796)	p38 MAPK	MAPK
Dovitinib (TKI-258, CHIR-258)	c-Kit,FGFR,FLT3,PDGFR,VEGFR	Angiogenesis
Dovitinib (TKI-258) Dilactic Acid	c-Kit,FGFR,FLT3,PDGFR,VEGFR	Angiogenesis
Dovitinib (TKI258) Lactate	FLT3,c-Kit,FGFR,PDGFR,VEGFR	Angiogenesis
Droxinostat	HDAC	Cytoskeletal Signaling
DTP3	JNK	MAPK
Duvelisib (IPI-145, INK1197)	PI3K	Angiogenesis
EHop-016	Rho	Cell Cycle
EHT 1864 2HCl	Rho	Cell Cycle
EI1	Histone Methyltransferase	Epigenetic
Elesclomol (STA-4783)	HSP (e.g. HSP90)	Angiogenesis
ENMD-2076	Aurora Kinase,FLT3,VEGFR	Angiogenesis
ENMD-2076 L-(+)-Tartaric acid	Aurora Kinase,FLT3,VEGFR	Angiogenesis
Entacapone	Histone Methyltransferase	Epigenetic
Entinostat (MS-275)	HDAC	Transmembrane Transporters
Entospletinib (GS-9973)	Syk	Angiogenesis
Entrectinib (RXDX-101)	Trk receptor,ALK	Protein Tyrosine Kinase
Enzastaurin (LY317615)	PKC	Neuronal Signaling
EPZ004777	Histone Methyltransferase	Epigenetic
EPZ011989	Histone Methyltransferase	Epigenetic
EPZ015666(GSK3235025)	Histone Methyltransferase	Epigenetic
ERK5-IN-1	ERK	MAPK
Erlotinib	EGFR	Protein Tyrosine Kinase
Erlotinib HCl (OSI-744)	Autophagy,EGFR	Protein Tyrosine Kinase
ETC-1002	AMPK	PI3K/Akt/mTOR
ETP-46464	ATM/ATR,mTOR	PI3K/Akt/mTOR
EUK 134	Beta Amyloid	Neuronal Signaling
Everolimus (RAD001)	mTOR	other
EW-7197	TGF-beta/Smad	TGF-beta/Smad
Fasudil (HA-1077) HCl	Autophagy,ROCK	Cell Cycle
Fedratinib (SAR302503, TG101348)	JAK	JAK/STAT
FG-2216	HIF	Angiogenesis
FIIN-2	FGFR	Protein Tyrosine Kinase
Filgotinib (GLPG0634)	JAK	JAK/STAT
Flavopiridol (Alvocidib)	CDK	Cell Cycle
Flavopiridol HCl	CDK	Cell Cycle
FLLL32	JAK	JAK/STAT
Foretinib (GSK1363089)	c-Met,VEGFR	other
Fostamatinib (R788)	Syk	Angiogenesis
FR 180204	ERK	MAPK
FRAX597	PAK	Cytoskeletal Signaling
G-749	FLT3	Angiogenesis
G007-LK	PARP	DNA Damage
Gallic acid	ROS	other
Galunisertib (LY2157299)	TGF-beta/Smad	TGF-beta/Smad
Gambogic Acid	Bcl-2,Caspase	Apoptosis
Gandotinib (LY2784544)	JAK	JAK/STAT
Ganetespib (STA-9090)	HSP (e.g. HSP90)	other
GDC-0032	PI3K	PI3K/Akt/mTOR
GDC-0349	mTOR	PI3K/Akt/mTOR
GDC-0623	MEK	MAPK
GDC-0879	Raf	other
Gefitinib (ZD1839)	EGFR	Protein Tyrosine Kinase
Genistein	EGFR,Topoisomerase	Protein Tyrosine Kinase
Givinostat (ITF2357)	HDAC	Cytoskeletal Signaling
GlyH-101	CFTR	Transmembrane Transporters
GNE-0877	LRRK2	Autophagy
GNE-317	PI3K	PI3K/Akt/mTOR
GNE-7915	LRRK2	Autophagy
GNE-9605	LRRK2	Autophagy
GNF-2	Bcr-Abl	Angiogenesis
GNF-5	Bcr-Abl	Angiogenesis
GNF-5837	Trk receptor	Protein Tyrosine Kinase
GNF-7	Bcr-Abl	Angiogenesis
Go 6983	PKC	TGF-beta/Smad
Go6976	FLT3,JAK,PKC	TGF-beta/Smad
Golvatinib (E7050)	c-Met,VEGFR	Protein Tyrosine Kinase
GSK J1	Histone Demethylase	Epigenetic
GSK J4 HCl	Histone Demethylase	Epigenetic
GSK-LSD1 2HCl	Histone Demethylase	Epigenetic
GSK1070916	Aurora Kinase	Cell Cycle
GSK1324726A (I-BET726)	Epigenetic Reader Domain	Epigenetic
GSK1838705A	ALK,IGF-1R	Protein Tyrosine Kinase
GSK1904529A	IGF-1R	other
GSK2292767	PI3K	PI3K/Akt/mTOR
GSK2334470	PDK	PI3K/Akt/mTOR
GSK2578215A	LRRK2	Autophagy
GSK2606414	PERK	Apoptosis
GSK2636771	PI3K	PI3K/Akt/mTOR
GSK2656157	PERK	Apoptosis
GSK2801	Epigenetic Reader Domain	Epigenetic
GSK2879552 2HCl	Histone Demethylase	Epigenetic
GSK429286A	ROCK	Cell Cycle
GSK461364	PLK	Cell Cycle
GSK481	TNF-alpha	Apoptosis
GSK503	Histone Methyltransferase	Epigenetic
GSK591	Histone Methyltransferase	Epigenetic
GSK690693	Akt	other
GW2580	CSF-1R	Protein Tyrosine Kinase
GW441756	Trk receptor	Protein Tyrosine Kinase
GW5074	Raf	MAPK
GW788388	TGF-beta/Smad	TGF-beta/Smad
GZD824 Dimesylate	Bcr-Abl	Angiogenesis
H 89 2HCl	PKA,S6 Kinase	PI3K/Akt/mTOR
HA14-1	Bcl-2	Neuronal Signaling
Hesperadin	Aurora Kinase	Cell Cycle
Hesperetin	TGF-beta/Smad,Histamine Receptor	TGF-beta/Smad
Hexylresorcinol	Tyrosinase	other
HLCL-61 HCL	Histone Methyltransferase	Epigenetic
HMN-214	PLK	Cell Cycle
HO-3867	STAT	JAK/STAT
Honokiol	Akt,MEK	PI3K/Akt/mTOR
HPOB	HDAC	Cytoskeletal Signaling
HS-173	PI3K	PI3K/Akt/mTOR
HSP990 (NVP-HSP990)	HSP (e.g. HSP90)	Cytoskeletal Signaling
HTH-01-015	AMPK	PI3K/Akt/mTOR
Hydroquinone	ROS	other
I-BET-762	Epigenetic Reader Domain	Epigenetic
I-BRD9	Epigenetic Reader Domain	Epigenetic
Ibrutinib (PCI-32765)	BTK	Angiogenesis
ICG-001	Wnt/beta-catenin	Stem Cells & Wnt
Icotinib	EGFR	Protein Tyrosine Kinase
Idasanutlin (RG-7388)	Mdm2	Apoptosis
Idelalisib (CAL-101, GS-1101)	PI3K	PI3K/Akt/mTOR
IKK-16 (IKK Inhibitor VII)	IκB/IKK	NF-κB
IM-12	GSK-3	PI3K/Akt/mTOR
Imatinib (STI571)	PDGFR	Protein Tyrosine Kinase
Imatinib Mesylate (STI571)	Bcr-Abl,c-Kit,PDGFR	Protein Tyrosine Kinase
IMD 0354	IκB/IKK	NF-κB
Indirubin	GSK-3	PI3K/Akt/mTOR
Iniparib (BSI-201)	PARP	other
INK 128 (MLN0128)	mTOR	PI3K/Akt/mTOR
INO-1001 (3-Aminobenzamide)	PARP	other
IOWH032	CFTR	Transmembrane Transporters
IOX1	Histone Demethylase	Epigenetic
IOX2	HIF	Angiogenesis
IPA-3	PAK	Cytoskeletal Signaling
Ipatasertib (GDC-0068)	Akt	PI3K/Akt/mTOR
IQ-1	Wnt/beta-catenin	other
ITSA-1 (ITSA1)	HDAC	Epigenetic
Ivacaftor (VX-770)	CFTR	other
IWP-L6	Wnt/beta-catenin	Stem Cells & Wnt
IWR-1-endo	Wnt/beta-catenin	Stem Cells & Wnt
JIB-04	Histone Demethylase	Epigenetic
JNJ-38877605	c-Met	other
JNJ-7706621	Aurora Kinase,CDK	Cell Cycle
JNK Inhibitor IX	JNK	MAPK
JNK-IN-8	JNK	MAPK
JSH-23	NF-κB	NF-κB
K-Ras(G12C) inhibitor 12	Rho	Cell Cycle
K-Ras(G12C) inhibitor 6	Rho	Cell Cycle
K-Ras(G12C) inhibitor 9	Rho	Cell Cycle
K02288	TGF-beta/Smad	TGF-beta/Smad
K03861	CDK	Cell Cycle
KC7F2	HIF	Angiogenesis
KD025 (SLx-2119)	ROCK	Cell Cycle
Kenpaullone	CDK	Cell Cycle
Ki8751	c-Kit,PDGFR,VEGFR	Protein Tyrosine Kinase
KN-62	CaMK	other
KN-93 Phosphate	CaMK	other
KNK437	HSP (e.g. HSP90)	Cell Cycle
Kobe0065	Rho	Cell Cycle
KRN 633	PDGFR,VEGFR	Protein Tyrosine Kinase
KU-0063794	mTOR	PI3K/Akt/mTOR
KU-55933 (ATM Kinase Inhibitor)	ATM/ATR	other
KU-60019	ATM/ATR	DNA Damage
KW-2449	Aurora Kinase,Bcr-Abl,FLT3	Angiogenesis
KW-2478	HSP (e.g. HSP90)	Cytoskeletal Signaling
KX2-391	Src	Angiogenesis
KY02111	Wnt/beta-catenin	Stem Cells & Wnt
Lapatinib (GW-572016) Ditosylate	EGFR,HER2	Protein Tyrosine Kinase
LDC000067	CDK	Cell Cycle
LDC1267	TAM Receptor	Protein Tyrosine Kinase
LDN-193189 HCl	TGF-beta/Smad	TGF-beta/Smad
LDN-212854	TGF-beta/Smad	TGF-beta/Smad
LDN-214117	TGF-beta/Smad	TGF-beta/Smad
Lenalidomide (CC-5013)	TNF-alpha	Apoptosis
Lenvatinib (E7080)	VEGFR	Protein Tyrosine Kinase
LFM-A13	BTK	Angiogenesis
LGK-974	Wnt/beta-catenin	Stem Cells & Wnt
Linifanib (ABT-869)	CSF-1R,PDGFR,VEGFR	Protein Tyrosine Kinase
Linsitinib (OSI-906)	IGF-1R	other
LJH685	S6 Kinase	PI3K/Akt/mTOR
LJI308	S6 Kinase	PI3K/Akt/mTOR
LMK-235	HDAC	DNA Damage
Losmapimod (GW856553X)	p38 MAPK	MAPK
LRRK2-IN-1	LRRK2	Autophagy
Luminespib (AUY-922, NVP-AUY922)	HSP (e.g. HSP90)	other
LY2090314	GSK-3	PI3K/Akt/mTOR
LY2228820	p38 MAPK	MAPK
LY2409881	IκB/IKK	NF-κB
LY2584702 Tosylate	S6 Kinase	PI3K/Akt/mTOR
LY2603618	Chk	Cell Cycle
LY2874455	FGFR,VEGFR	Protein Tyrosine Kinase
LY294002	Autophagy,PI3K	other
LY3023414	Akt	PI3K/Akt/mTOR
M344	HDAC	Cytoskeletal Signaling
Masitinib (AB1010)	c-Kit,PDGFR	other
MC1568	HDAC	Cytoskeletal Signaling
ME0328	PARP	Epigenetic
Memantine HCl	AMPA Receptor-kainate Receptor-NMDA Receptor	Neuronal Signaling
MG149	Histone Acetyltransferase	Epigenetic
MGCD-265	c-Met,Tie-2,VEGFR	Protein Tyrosine Kinase
MHY1485	mTOR,Autophagy	PI3K/Akt/mTOR
MI-136	Histone Methyltransferase	Endocrinology & Hormones
MI-2 (Menin-MLL Inhibitor)	Histone Methyltransferase	Epigenetic
MI-3 (Menin-MLL Inhibitor)	Histone Methyltransferase	Epigenetic
Milciclib (PHA-848125)	CDK	Cell Cycle
Miltefosine	Akt	PI3K/Akt/mTOR
Mirin	ATM/ATR	DNA Damage
MK-0752	Beta Amyloid,Gamma-secretase	Proteases
MK-1775	Wee1	Cell Cycle
MK-2206 2HCl	Akt	other
MK-2461	c-Met,FGFR,PDGFR	Protein Tyrosine Kinase
MK-5108 (VX-689)	Aurora Kinase	Cell Cycle
MK-8745	Aurora Kinase	Cell Cycle
ML141	Rho	Cell Cycle
ML167	CDK	Cell Cycle
ML324	Histone Demethylase	Epigenetic
ML347	TGF-beta/Smad	TGF-beta/Smad
MLN0905	PLK	Cell Cycle
MLN2480	Raf	MAPK
MLN8054	Aurora Kinase	other
MM-102	Histone Methyltransferase	Epigenetic
MNS (3,4-Methylenedioxy-β-nitrostyrene, MDBN)	Tyrosinase,p97,Syk,Src	Ubiquitin
Mocetinostat (MGCD0103)	HDAC	other
Molidustat (BAY 85-3934)	HIF	Angiogenesis
Momelotinib (CYT387)	JAK	JAK/STAT
Motesanib Diphosphate (AMG-706)	VEGFR,PDGFR,c-Kit	Protein Tyrosine Kinase
Motolimod (VTX-2337)	TLR	other
MS023	Histone Methyltransferase	Epigenetic
MS436	Epigenetic Reader Domain	Epigenetic
Mubritinib (TAK 165)	HER2	Protein Tyrosine Kinase
Navitoclax (ABT-263)	Bcl-2	Apoptosis
NCT-501	Dehydrogenase	Metabolism
Necrostatin-1	TNF-alpha	Apoptosis
Neratinib (HKI-272)	EGFR,HER2	Protein Tyrosine Kinase
Nexturastat A	HDAC	Epigenetic
NH125	CaMK	other
Nilotinib (AMN-107)	Bcr-Abl	Angiogenesis
Nintedanib (BIBF 1120)	FGFR,PDGFR,VEGFR	Protein Tyrosine Kinase
Niraparib (MK-4827) tosylate	PARP	DNA Damage
NMS-873	p97	Ubiquitin
NMS-E973	HSP (e.g. HSP90)	Cytoskeletal Signaling
NMS-P937 (NMS1286937)	PLK	Cell Cycle
NPS-1034	c-Met,TAM Receptor	Protein Tyrosine Kinase
NSC 23766	Rho	Cell Cycle
NSC 319726	p53	Apoptosis
NSC348884	p53	Apoptosis
NSC59984	p53	Apoptosis
NU1025	PARP	DNA Damage
NU6027	CDK	Cell Cycle
NU7441 (KU-57788)	DNA-PK,PI3K	DNA Damage
Nutlin-3a	Mdm2	Apoptosis
NVP-AEW541	IGF-1R	Protein Tyrosine Kinase
NVP-BHG712	Bcr-Abl,Ephrin receptor,Raf,Src	Protein Tyrosine Kinase
NVP-BSK805 2HCl	JAK	JAK/STAT
NVP-BVU972	c-Met	Protein Tyrosine Kinase
NVP-TNKS656	PARP	DNA Damage
Oclacitinib	JAK	JAK/STAT
Odanacatib (MK-0822)	Cysteine Protease	other
OF-1	Epigenetic Reader Domain	Epigenetic
OG-L002	Histone Demethylase	Epigenetic
Olaparib (AZD2281, Ku-0059436)	PARP	Protein Tyrosine Kinase
Olmutinib (HM61713, BI 1482694)	EGFR	Protein Tyrosine Kinase
Omaveloxolone (RTA-408)	NF-κB	other
Omipalisib (GSK2126458, GSK458)	mTOR,PI3K	PI3K/Akt/mTOR
ON123300	CDK	Cell Cycle
Onalespib (AT13387)	HSP (e.g. HSP90)	other
ONO-4059 analogue	BTK	Angiogenesis
Orantinib (TSU-68, SU6668)	FGFR,PDGFR,VEGFR	Protein Tyrosine Kinase
ORY-1001 (RG-6016) 2HCl	Histone Demethylase	Epigenetic
OSI-027	mTOR	PI3K/Akt/mTOR
OSI-420	EGFR	Protein Tyrosine Kinase
OSI-930	c-Kit,CSF-1R,VEGFR	Protein Tyrosine Kinase
Osimertinib (AZD9291)	EGFR	Protein Tyrosine Kinase
OSU-03012 (AR-12)	PDK	other
OTX015	Epigenetic Reader Domain	Epigenetic
P276-00	CDK	Cell Cycle
Pacritinib (SB1518)	FLT3,JAK	JAK/STAT
Palbociclib (PD-0332991) HCl	CDK	other
Palbociclib (PD0332991) Isethionate	CDK	Cell Cycle
Palomid 529 (P529)	mTOR	PI3K/Akt/mTOR
Panobinostat (LBH589)	HDAC	Epigenetic
Pazopanib	c-Kit,PDGFR,VEGFR	Protein Tyrosine Kinase
Pazopanib HCl (GW786034 HCl)	c-Kit,PDGFR,VEGFR	Protein Tyrosine Kinase
PCI-34051	HDAC	Epigenetic
PD-1/PD-L1 inhibitor 1	PD-1/PD-L1	Apoptosis
PD0166285	Wee1	Cell Cycle
PD0325901	MEK	DNA Damage
PD168393	EGFR	Protein Tyrosine Kinase
PD173074	FGFR,VEGFR	Angiogenesis
PD173955	Bcr-Abl	Angiogenesis
PD184352 (CI-1040)	MEK	MAPK
PD318088	MEK	MAPK
PD98059	MEK	MAPK
Peficitinib (ASP015K, JNJ-54781532)	JAK	JAK/STAT
Pelitinib (EKB-569)	EGFR	Protein Tyrosine Kinase
Perifosine (KRX-0401)	Akt	PI3K/Akt/mTOR
Pexidartinib (PLX3397)	CSF-1R,c-Kit	Protein Tyrosine Kinase
Pexmetinib (ARRY-614)	p38 MAPK,Tie-2	MAPK
PF-00562271	FAK	Angiogenesis
PF-04217903	c-Met	other
PF-04691502	Akt,mTOR,PI3K	PI3K/Akt/mTOR
PF-04929113 (SNX-5422)	HSP (e.g. HSP90)	Cytoskeletal Signaling
PF-06447475	LRRK2	Autophagy
PF-06463922	ALK	Protein Tyrosine Kinase
PF-3758309	PAK	Cytoskeletal Signaling
PF-431396	FAK	Angiogenesis
PF-4708671	S6 Kinase	PI3K/Akt/mTOR
PF-477736	Chk	Cell Cycle
PF-4989216	PI3K	PI3K/Akt/mTOR
PF-562271	FAK	Angiogenesis
PF-562271 HCl	FAK	Angiogenesis
PF-573228	FAK	Angiogenesis
PF-CBP1 HCl	Epigenetic Reader Domain	Epigenetic
PFI-1 (PF-6405761)	Epigenetic Reader Domain	Epigenetic
PFI-2 HCl	Histone Methyltransferase	Epigenetic
PFI-3	Epigenetic Reader Domain	Epigenetic
PFI-4	Epigenetic Reader Domain	Epigenetic
PH-797804	p38 MAPK	MAPK
PHA-665752	c-Met	other
PHA-680632	Aurora Kinase	Cell Cycle
PHA-767491	CDK	Cell Cycle
PHA-793887	CDK	Cell Cycle
Phenformin HCl	AMPK	PI3K/Akt/mTOR
PHT-427	Akt,PDK	PI3K/Akt/mTOR
PI-103	Autophagy,DNA-PK,mTOR,PI3K	Neuronal Signaling
PI-3065	PI3K	PI3K/Akt/mTOR
Piceatannol	Syk	Angiogenesis
Picropodophyllin (PPP)	IGF-1R	Protein Tyrosine Kinase
Pictilisib (GDC-0941)	PI3K	Metabolism
Pifithrin-α (PFTα) HBr	Autophagy,p53	Apoptosis
Pifithrin-μ	p53	Apoptosis
PIK-293	PI3K	PI3K/Akt/mTOR
PIK-294	PI3K	PI3K/Akt/mTOR
PIK-75 HCl	DNA-PK,PI3K	PI3K/Akt/mTOR
PIK-93	PI3K	PI3K/Akt/mTOR
PIK-III	Autophagy,PI3K	Autophagy
Pilaralisib (XL147)	PI3K	PI3K/Akt/mTOR
Pimasertib (AS-703026)	MEK	MAPK
Pinometostat (EPZ5676)	Histone Methyltransferase	Epigenetic
Pirfenidone	TGF-beta/Smad	TGF-beta/Smad
PJ34	PARP	DNA Damage
PJ34 HCl	PARP	DNA Damage
PLX-4720	Raf	other
PLX7904	Raf	MAPK
PND-1186 (VS-4718)	FAK	Angiogenesis
Pomalidomide	TNF-alpha	Apoptosis
Ponatinib (AP24534)	Bcr-Abl,FGFR,PDGFR,VEGFR	Angiogenesis
Poziotinib (HM781-36B)	EGFR	Protein Tyrosine Kinase
PP1	Src	Angiogenesis
PP121	DNA-PK,mTOR,PDGFR	Protein Tyrosine Kinase
PP2	Src	Angiogenesis
PQ 401	IGF-1R	Protein Tyrosine Kinase
Pracinostat (SB939)	HDAC	Cytoskeletal Signaling
PRI-724	Wnt/beta-catenin	Stem Cells & Wnt
PRT-060318 2HCl	Syk	Angiogenesis
PRT062607 (P505-15, BIIB057) HCl	Syk	Angiogenesis
PS-1145	IκB/IKK	NF-κB
PU-H71	HSP (e.g. HSP90)	Cytoskeletal Signaling
Purvalanol A	CDK	Cell Cycle
PX-478 2HCl	HIF	Angiogenesis
QNZ (EVP4593)	NF-κB,TNF-alpha	NF-κB
Quercetin	Src,Sirtuin,PKC,PI3K	Epigenetic
Quisinostat (JNJ-26481585) 2HCl	HDAC	other
Quizartinib (AC220)	FLT3	Angiogenesis
R406	FLT3,Syk	Angiogenesis
R406 (free base)	Syk	Angiogenesis
R547	CDK	Cell Cycle
R788 (Fostamatinib) Disodium	Syk	Angiogenesis
Radotinib	Bcr-Abl	Angiogenesis
RAF265 (CHIR-265)	Raf,VEGFR	MAPK
Rapamycin (Sirolimus)	Autophagy,mTOR	DNA Damage
Rebastinib (DCC-2036)	Bcr-Abl	Angiogenesis
Refametinib (RDEA119, Bay 86-9766)	MEK	other
Regorafenib (BAY 73-4506)	c-RET,VEGFR	Protein Tyrosine Kinase
Remodelin	Histone Acetyltransferase	Epigenetic
RepSox	TGF-beta/Smad	TGF-beta/Smad
Resiquimod	TLR	other
Resminostat	HDAC	Epigenetic
Resveratrol	Autophagy,Sirtuin	Epigenetic
RG-7112	Mdm2	Apoptosis
RG2833 (RGFP109)	HDAC	Epigenetic
RGFP966	HDAC	Epigenetic
Ribociclib (LEE011)	CDK	Cell Cycle
Ricolinostat (ACY-1215)	HDAC	Epigenetic
Ridaforolimus (Deforolimus, MK-8669)	mTOR	PI3K/Akt/mTOR
Rigosertib (ON-01910)	PLK	Cell Cycle
Ripasudil (K-115) hydrochloride dihydrate	ROCK	Cell Cycle
RKI-1447	ROCK	Cell Cycle
RN486	BTK	Angiogenesis
Ro 31-8220 Mesylate	PKC	TGF-beta/Smad
Ro-3306	CDK	Cell Cycle
Ro3280	PLK	Cell Cycle
RO4929097	Beta Amyloid,Gamma-secretase	Proteases
RO5126766 (CH5126766)	Raf	MAPK
Rociletinib (CO-1686, AVL-301)	EGFR	Protein Tyrosine Kinase
Roscovitine (Seliciclib,CYC202)	CDK	other
Roxadustat (FG-4592)	HIF	Angiogenesis
Rucaparib (AG-014699,PF-01367338) phosphate	PARP	other
Ruxolitinib (INCB018424)	JAK	JAK/STAT
RVX-208	Epigenetic Reader Domain	Epigenetic
S-Ruxolitinib (INCB018424)	JAK	JAK/STAT
S3I-201	STAT	other
Salirasib	Rho	Cell Cycle
SANT-1	Hedgehog/Smoothened	Stem Cells & Wnt
Santacruzamate A (CAY10683)	HDAC	DNA Damage
Sapitinib (AZD8931)	EGFR,HER2	Protein Tyrosine Kinase
SAR131675	VEGFR	Protein Tyrosine Kinase
Saracatinib (AZD0530)	Bcr-Abl,Src	Angiogenesis
SB202190 (FHPI)	p38 MAPK	PI3K/Akt/mTOR
SB203580	p38 MAPK	Transmembrane Transporters
SB216763	GSK-3	other
SB239063	p38 MAPK	MAPK
SB415286	GSK-3	PI3K/Akt/mTOR
SB431542	TGF-beta/Smad	other
SB505124	TGF-beta/Smad	TGF-beta/Smad
SB525334	TGF-beta/Smad	TGF-beta/Smad
SB590885	Raf	MAPK
SBE 13 HCl	PLK	Cell Cycle
SC-514	IκB/IKK	NF-κB
SC1	ERK	MAPK
SC75741	NF-κB	NF-κB
SC79	Akt	PI3K/Akt/mTOR
Schisandrin B (Sch B)	ATM/ATR	PI3K/Akt/mTOR
Scriptaid	HDAC	DNA Damage
SD-208	TGF-beta/Smad	TGF-beta/Smad
Selumetinib (AZD6244)	MEK	MAPK
Semaxanib (SU5416)	VEGFR	Protein Tyrosine Kinase
SGC 0946	Histone Methyltransferase	Epigenetic
SGC-CBP30	Epigenetic Reader Domain	Epigenetic
SGC707	Histone Methyltransferase	Epigenetic
SGI-1776 free base	Pim	JAK/STAT
SGI-7079	VEGFR	Protein Tyrosine Kinase
SGX-523	c-Met	other
SH-4-54	STAT	JAK/STAT
Skepinone-L	p38 MAPK	MAPK
SKLB1002	VEGFR	Protein Tyrosine Kinase
SL-327	MEK	other
SMI-4a	Pim	JAK/STAT
SNS-032 (BMS-387032)	CDK	other
SNS-314 Mesylate	Aurora Kinase	other
SNX-2112 (PF-04928473)	HSP (e.g. HSP90)	Cytoskeletal Signaling
Sodium 4-Aminosalicylate	NF-κB	NF-κB
Sodium butyrate	HDAC	other
Sodium Phenylbutyrate	HDAC	DNA Damage
Sorafenib	Raf	MAPK
Sorafenib Tosylate	PDGFR,Raf,VEGFR	Neuronal Signaling
Sotrastaurin	PKC	TGF-beta/Smad
SP2509	Histone Demethylase	Epigenetic
SP600125	JNK	MAPK
SSR128129E	FGFR	Angiogenesis
Stattic	STAT	JAK/STAT
STF-62247	Others	other
SU11274	c-Met	Neuronal Signaling
SU5402	FGFR,VEGFR	Protein Tyrosine Kinase
SU6656	Src	Angiogenesis
SU9516	CDK	Cell Cycle
Sunitinib	PDGFR,c-Kit,VEGFR	Protein Tyrosine Kinase
Tacedinaline (CI994)	HDAC	Epigenetic
TAE226 (NVP-TAE226)	FAK	Angiogenesis
TAK-285	EGFR,HER2	Protein Tyrosine Kinase
TAK-632	Raf	MAPK
TAK-715	p38 MAPK	MAPK
TAK-733	MEK	MAPK
TAK-901	Aurora Kinase	Cell Cycle
Taladegib (LY2940680)	Hedgehog,Hedgehog/Smoothened	Stem Cells & Wnt
Tanespimycin (17-AAG)	HSP (e.g. HSP90)	other
Tasquinimod	HDAC	Angiogenesis
Tazemetostat (EPZ-6438)	Histone Methyltransferase	Epigenetic
TCS 359	FLT3	Angiogenesis
TDZD-8	GSK-3	PI3K/Akt/mTOR
Telatinib	c-Kit,PDGFR,VEGFR	Protein Tyrosine Kinase
Temsirolimus (CCI-779, NSC 683864)	mTOR	Neuronal Signaling
Tenovin-1	E3 Ligase ,p53	Apoptosis
Tenovin-6	p53,Sirtuin	Apoptosis
Tepotinib (EMD 1214063)	c-Met	Protein Tyrosine Kinase
TG003	CDK	Cell Cycle
TG100-115	PI3K	PI3K/Akt/mTOR
TG101209	c-RET,FLT3,JAK	JAK/STAT
TGX-221	PI3K	PI3K/Akt/mTOR
TH287	MTH1	other
TH588	MTH1	other
Theophylline	TGF-beta/Smad	TGF-beta/Smad
Thiazovivin	ROCK	Cell Cycle
TIC10	Akt	PI3K/Akt/mTOR
TIC10 Analogue	Akt	PI3K/Akt/mTOR
Tideglusib	GSK-3	PI3K/Akt/mTOR
Tie2 kinase inhibitor	Tie-2	Protein Tyrosine Kinase
Tivantinib (ARQ 197)	c-Met	Protein Tyrosine Kinase
Tivozanib (AV-951)	c-Kit,PDGFR,VEGFR	Protein Tyrosine Kinase
TMP269	HDAC	Epigenetic
Tofacitinib (CP-690550,Tasocitinib)	JAK	JAK/STAT
Tofacitinib (CP-690550) Citrate	JAK	JAK/STAT
Torin 2	ATM/ATR,mTOR	PI3K/Akt/mTOR
Torkinib (PP242)	Autophagy,mTOR	PI3K/Akt/mTOR
Tozasertib (VX-680, MK-0457)	Aurora Kinase	Endocrinology & Hormones
TPCA-1	IκB/IKK	NF-κB
Trametinib (GSK1120212)	MEK	MAPK
Trichostatin A (TSA)	HDAC	other
Triciribine	Akt	other
Tubastatin A	HDAC	Epigenetic
Tubastatin A HCl	HDAC	Epigenetic
Tubercidin	DNA/RNA Synthesis	other
TW-37	Bcl-2	other
TWS119	GSK-3	PI3K/Akt/mTOR
Tyrphostin 9	EGFR	Protein Tyrosine Kinase
Tyrphostin AG 1296	c-Kit,FGFR,PDGFR	Protein Tyrosine Kinase
Tyrphostin AG 879	HER2	Protein Tyrosine Kinase
U-104	Carbonic Anhydrase	Metabolism
U0126-EtOH	MEK	other
Ulixertinib (BVD-523, VRT752271)	ERK	MAPK
UMI-77	Bcl-2	Apoptosis
UNC0379	Histone Methyltransferase	Epigenetic
UNC0631	Histone Methyltransferase	Epigenetic
UNC1999	Histone Methyltransferase	Epigenetic
UNC2025	TAM Receptor,FLT3	Protein Tyrosine Kinase
UNC2881	TAM Receptor	other
UNC669	Epigenetic Reader Domain	Epigenetic
UPF 1069	PARP	DNA Damage
Uprosertib (GSK2141795)	Akt	PI3K/Akt/mTOR
URMC-099	LRRK2	other
Vacquinol-1	JNK	MAPK
Vandetanib (ZD6474)	VEGFR	Endocrinology & Hormones
Varespladib (LY315920)	Phospholipase (e.g. PLA)	other
Varlitinib	EGFR	Protein Tyrosine Kinase
Vatalanib (PTK787) 2HCl	c-Kit,VEGFR	other
VE-821	ATM/ATR	DNA Damage
VE-822	ATM/ATR	PI3K/Akt/mTOR
Veliparib (ABT-888)	PARP	DNA Damage
Vemurafenib (PLX4032, RG7204)	Raf	MAPK
Venetoclax (ABT-199, GDC-0199)	Bcl-2	Apoptosis
VER-49009	HSP (e.g. HSP90)	Cytoskeletal Signaling
VER-50589	HSP (e.g. HSP90)	Cytoskeletal Signaling
VER155008	HSP (e.g. HSP90)	Cytoskeletal Signaling
Vismodegib (GDC-0449)	Hedgehog/Smoothened	Neuronal Signaling
Vistusertib (AZD2014)	mTOR	PI3K/Akt/mTOR
Volasertib (BI 6727)	PLK	Cell Cycle
Vorinostat (SAHA, MK0683)	Autophagy,HDAC	Endocrinology & Hormones
Vortioxetine (Lu AA21004) HBr	5-HT Receptor	Neuronal Signaling
Voxtalisib (SAR245409, XL765) Analogue	mTOR,PI3K	PI3K/Akt/mTOR
Voxtalisib (XL765, SAR245409)	mTOR,PI3K	Angiogenesis
VPS34-IN1	PI3K	PI3K/Akt/mTOR
VS-5584 (SB2343)	PI3K	PI3K/Akt/mTOR
VX-11e	ERK	MAPK
VX-661	CFTR	Transmembrane Transporters
VX-702	p38 MAPK	MAPK
VX-745	p38 MAPK	MAPK
VX-809 (Lumacaftor)	CFTR	Transmembrane Transporters
WAY-600	mTOR	PI3K/Akt/mTOR
WH-4-023	Src	Angiogenesis
WHI-P154	EGFR,JAK	JAK/STAT
WIKI4	Wnt/beta-catenin	Stem Cells & Wnt
Wnt agonist 1	Wnt/beta-catenin	Stem Cells & Wnt
Wnt-C59 (C59)	Wnt/beta-catenin	Stem Cells & Wnt
WP1066	JAK	JAK/STAT
WS3	IκB/IKK	NF-κB
WS6	IκB/IKK	NF-κB
WYE-125132 (WYE-132)	mTOR	PI3K/Akt/mTOR
WYE-354	mTOR	PI3K/Akt/mTOR
WZ3146	EGFR	Protein Tyrosine Kinase
WZ4002	EGFR	Protein Tyrosine Kinase
WZ4003	AMPK	PI3K/Akt/mTOR
WZ8040	EGFR	Protein Tyrosine Kinase
XAV-939	Wnt/beta-catenin	Stem Cells & Wnt
XL019	JAK	JAK/STAT
XL388	mTOR	PI3K/Akt/mTOR
XL413 (BMS-863233)	CDK	Cell Cycle
XL888	HSP (e.g. HSP90)	Cytoskeletal Signaling
XMD8-92	ERK	MAPK
Y-27632 2HCl	Autophagy,ROCK	other
YM155 (Sepantronium Bromide)	Survivin	other
YM201636	PI3K	PI3K/Akt/mTOR
ZCL278	Rho	Cell Cycle
ZM 306416	VEGFR	Protein Tyrosine Kinase
ZM 323881 HCl	VEGFR	Protein Tyrosine Kinase
ZM 336372	Raf	MAPK
ZM 39923 HCl	JAK	JAK/STAT
ZM 447439	Aurora Kinase	other
Zotarolimus(ABT-578)	mTOR	PI3K/Akt/mTOR
ZSTK474	PI3K	Neuronal Signaling
